# Supplementary material for: From Sea Sponge to Clinical Trials: Starting the Journey of the Novel Compound PM742
Source: Mar Drugs. 2024 Jul 26;22(8):339. doi: 10.3390/md22080339 (PMC11355788; doi:10.3390/md22080339)
Supplement: Supplementary file 1 [file marinedrugs-22-00339-s001.zip]

Archive with 1 entries (1 files):
- marinedrugs-3115033-supplementary.pdf
